# Supplementary material for: Genome-wide identification and characterization of the soybean SOD family during alkaline stress
Source: PeerJ. 2020 Feb 5;8:e8457. doi: 10.7717/peerj.8457 (PMC7007734; doi:10.7717/peerj.8457)
Supplement: Supplemental Information 1 [file peerj-08-8457-s001.txt]

>AtMSD
MAIRCVASRKTLAGLKETSSRLLRIRGIQTFTLPDLPYDYGALEPAISGEIMQIHHQKHHQAYVTNYNNALEQLDQAVNKGDASTVVKL
QSAIKFNGGGHVNHSIFWKNLAPSSEGGGEPPKGSLGSAIDAHFGSLEGLVKKMSAEGAAVQGSGWVWLGLDKELKKLVVDTTANQDPLVTKGGSLVPLV
GIDVWEHAYYLQYKNVRPEYLKNVWKVINWKYASEVYEKENN*
>AtFSD1
MAASSAVTANYVLKPPPFALDALEPHMSKQTLEFHWGKHHRAYVDNLKKQVLGTELEGKPLEHIIHSTYNNGDLLPAFNNAAQAWNHEF
FWESMKPGGGGKPSGELLALLERDFTSYEKFYEEFNAAAATQFGAGWAWLAYSNEKLKVVKTPNAVNPLVLGSFPLLTIDVWEHAYYLDFQNRRPDYIKT
FMTNLVSWEAVSARLEAAKAASA*
>AtFSD2
MMNVAVTATPSSLLYSPLLLPSQGPNRRMQWKRNGKRRLGTKVAVSGVITAGFELKPPPYPLDALEPHMSRETLDYHWGKHHKTYVENL
NKQILGTDLDALSLEEVVLLSYNKGNMLPAFNNAAQAWNHEFFWESIQPGGGGKPTGELLRLIERDFGSFEEFLERFKSAAASNFGSGWTWLAYKANRLD
VANAVNPLPKEEDKKLVIVKTPNAVNPLVWDYSPLLTIDTWEHAYYLDFENRRAEYINTFMEKLVSWETVSTRLESAIARAVQREQEGTETEDEENPDDE
VPEVYLDSDIDVSEVD*
>AtFSD3
MSSCVVTTSCFYTISDSSIRLKSPKLLNLSNQQRRRSLRSRGGLKVEAYYGLKTPPYPLDALEPYMSRRTLEVHWGKHHRGYVDNLNKQ
LGKDDRLYGYTMEELIKATYNNGNPLPEFNNAAQVYNHDFFWESMQPGGGDTPQKGVLEQIDKDFGSFTNFREKFTNAALTQFGSGWVWLVLKREERRLE
VVKTSNAINPLVWDDIPIICVDVWEHSYYLDYKNDRAKYINTFLNHLVSWNAAMSRMARAEAFVNLGEPNIPIA*
>AtCSD3
MEAPRGNLRAVALIAGDNNVRGCLQFVQDISGTTHVTGKISGLSPGFHGFHIHSFGDTTNGCISTGPHFNPLNRVHGPPNEEERHAGDL
GNILAGSNGVAEILIKDKHIPLSGQYSILGRAVVVHADPDDLGKGGHKLSKSTGNAGSRVGCGIIGLQSSADAKL*
>AtCSD2
MAATNTILAFSSPSRLLIPPSSNPSTLRSSFRGVSLNNNNLHRLQSVSFAVKAPSKALTVVSAAKKAVAVLKGTSDVEGVVTLTQDDSG
PTTVNVRITGLTPGPHGFHLHEFGDTTNGCISTGPHFNPNNMTHGAPEDECRHAGDLGNINANADGVAETTIVDNQIPLTGPNSVVGRAFVVHELKDDLG
KGGHELSLTTGNAGGRLACGVIGLTPL*
>AtCSD1
MAKGVAVLNSSEGVTGTIFFTQEGDGVTTVSGTVSGLKPGLHGFHVHALGDTTNGCMSTGPHFNPDGKTHGAPEDANRHAGDLGNITVG
DDGTATFTITDCQIPLTGPNSIVGRAVVVHADPDDLGKGGHELSLATGNAGGRVACGIIGLQG*
>GmMSD1
MAARALLTRKTLATVLRNDAKPIIGAGIAAATHSRGLHVYTLPDLDYDYGALEPAISGEIMQLHHQKHHQTYITNFNKALEQL
QDAVAKKDSSAVVKLQGAIKFNGGGHVNHSIFWKNLAPVREGGGEPPKGSLGWAIDTHFGSFEALVQKVNAEGAALQGSGWVWLGLDKELKRLVVETTAN
QDPLVTKGPNLVPLLGIDVWEHAYYLQYKNVRPDYLKNIWKVINWKYASEVYEKESS*
>GmMSD2
MAARALLTRKTLATVLRNDAKPIIGVGITAAATHSRGLHVYTLPDLDYDYGALEPAISGDIMQLHHQKHHQTYITNYNKALEQ
LQDAIAKKDSSAVVKLQGAIKFNGGGHVNHSIFWKNLAPVREGGGEPPKGSLGWAIDTHFGSFEALIQKVNAEGAALQGSGWVWLGLDKELKRLVVETTA
NQDPLVTKGPNLVPLIGIDVWEHAYYLQYKNVRPDYLKNIWKVINWKYASEVYEKESS*
>GmFSD3
MASLGGLQNLSGINFLIKKEGPKVNAKFELKPPPYPLNGLEPVMSQQTLEFHWGKHHKTYVENLKKQIVGTELDGKSLEEIIV
TSYNKGDILPAFNNAAQVWNHDFFWECMKPGGGGKPSGELLELIERDFGSFEKFLDEFKAAAATQFGSGWAWLAYRASKFDGENAANPPSPDEDNKLVVL
KSPNAVNPLVWGGYYPLLTIDVWEHAYYLDFQNRRPDYISVFMDKLVSWDAVSSRLEQARL*
>GmFSD5
MASLGGLQNVSGINFLIKEGPKVNAKFELKPPPYPLNGLEPVMSQQTLEFHWGKHHKTYVENLKKQVVGTELDGKSLEEIIVT
SYNKGDILPAFNNAAQVWNHDFFWECMKPGGGGKPSGELLELIERDFGSFVKFLDEFKAAAATQFGSGWAWLAYRARKFDGENVANPPSPDEDNKLVVLK
SPNAVNPLVWGGYYPLLTIDVWEHAYYLDFQNRRPDYISVFMDKLVSWDAVSSRLEQAKALITSA*
>GmFSD1
MNLLSQSTAPSTSLSPSCFLPRHPHGSTSGFSSGTFKFLKKESRCLRKAGRTKITAKFELKPPPYPLSALEPIMSQETLEYHW
GKHHRTYVDNLNRQIDGTDLDGNSLENTIVITYNKGDILPAFNNAAQAWNHDFFWESMKPGGGGRPSGDLLNLIERDFGSFEKFLDEFKTAASTQFGSGW
AWLAYKESRLDVENAVNPLQSDEDKKLVVVKTPNAVNPLVWNYYHPLLTIDVWEHAYFIDFQNQRRDYISVFMDKLVSWDAVSSRLEQAKALIKEREREA
ERKRREEEEKRTSSEAIPEIYSDGDADLDAE*
>GmFSD2
MNLLSSPSSAASTSLSPSCFLPCYPHHAGFSSGTFKFSKKESRCIRKAGSITAKFELKPPPYPLNSLEPIMSEETIEYHWGKH
HRTYVDNLNRQIDGTDLDGNSLEDTMVILYNKGDILPAFNNAAQAWNHDFFWESMKPGGGGRPSGELLKLIERDFGSLKKFLDEFKTAASAQFGSGWAWL
AYKESRLDVGNVLNPLQSDEDKKLVVVKTPNAVNPLVWNYYYPLLTIDVWEHAYFIDFQNQRRDYISVFMDKLVSWDAVSSRLEQAKALIEEREREAERK
RRDEEKPTSSEATPEIFSDSDADLDVE*
>GmFSD4
MSLFVSISFMNVLTQVQILANVMGQIYAQNGWFRISTKGNKVAMASCYFNPIPTSSHLILADLSRQFKIPKLLHRKKRFDGSP
RSSKIAAFYGLTTPPYELDALEPYMSKRTIDMHWGEYHQNFIEGLNKQLEKDDILYGYTLDELVKVTYNNGNPLPEFNNAAEVWNHDFFWESMQPGGGDM
PKLGLLQQIEKDFGSFTNFREKFIGAALSLFGSGWVWLVLKREEKRLEIVKTSNAICPIVWDDIPIINLDLWEHAYYLDYRNDRAKYVDVFMNHLVSWDA
AMGRLTRAEAFVNLGEPKIPVA*
>GmCSD5
MEAAKGTVKGVAIIIGDNNIRGSLQFLQHPNGTTHVTGRVTGLSQGFHGFHIHAFGDTTNGCNSTVLTSSTPGPHFNPFKKDH
GAPSDDKRHAGDLGNIAAGPDGVAEISIRDRQIPLTGVHSIIGRAVVVHADPDDLGRGGHELSKTTGNAGARVACGIIGLQSSV*
>GmCSD1
MVKAVAVLGSSEGVTGTIHFVQEGSGPTTVTGSLAGLKPGLHGFHVHALGDTTNGCLSTGSHFNPNNKEHGAPEDENRHAGDL
GNVNVGDDGTVSFTITDSQIPLTGPNNIIGRAVVVHADPDDLGKGGHELSKTTGNAGGRVACGIIGLQG*
>GmCSD4
MQAAIAAMAAHTILFSSFPAPQSIALPATTKKAVAILKGNSSVHGLVTLTQQQDNGPTTVTVRVSGLTPGPHGFHLHEFGDIT
NGCISTGPHFNPNKLKHGAPEDKIRHAGDLGNIVANADGVAEATTVDNQIPLIGPNSVVGRALVVHELEDDLGKGGQELSLSTGNAGGRLACGVVGLSPV*
>GmCSD3
MQLAVAANAVVSPSPFRPHPLLRSSFSGVSVKLTPQSITFSRLKPLTVFAATKKAVAVLKGTSAVEGVATLIQEDDGPTTVSV
SITGLTPGLHGFHLHEYGDTTNGCISTGAHFNPNNLTHGAPEDEVRHAGDLGNIVANAEGVAEATIVDNQIPLSGPNSVVGRALVVHELEDDLGKGGHEL
SLTTGNAGGRLACGVVGLTPA*
>GmCSD6
MVKAVAVLGSSEGVTGTIFFTQEGNGPTTVTGSLAGLKPGLHGFHVHALGDTTNGCLSTGAHFNPNNNEHGAPEDENRHAGDL
GNVNVGDDGTVSFSITDSQIPLTGPNSIIGRAVVVHADSDDLGKGGHELSKTTGNAGGRVACGIIGLQG*
>GmCSD2
MQLAMAANAVVSPSPFRPQPFLRSSFSGVSVKLTPQSITLSRSKPLTVFAATKKAVAVLKGTSAVEGVATLIQEDDGPTTVSV
RITGLTPGLHGFHLHEYGDTTNGCISTGAHFNPNKLTHGAPEDEVRHAGDLGNIVANAEGVAEATIVDNQIPLSGPNSVVGRALVVHELEDDLGKGGHEL
SLTTGNAGGRLACEGEPWCSGKVVPW*
>SlSOD1
MVKAVAVLNSSEGVSGTILFTQDGDAPTTVNGNISGLKPGLHGFHVHALGDTTNGCMSTGPHYNPAGKEHGAPEDEVRHAGD
LGNITVGEDGTASFTITDKQIPLTGPQSIIGRAVVVHADPDDLGKGGHELSKSTGNAGGRIACGIIGLQG*
>SlSOD2
MGNLKAVAVISGNDSVQGSLQFIQQSNGVTHVRGRIIGLAPGLHAFHIHALGDTTNGCNSTGPHFNPLKKDHGAPMDEVRHA
GDLGNIVAGPNGVAEISISDMQIPLSGVHSILGRAVVVHADPDDLGRGGHELSKTTGNAGARVGCGVIGLQSSV*
>SlSOD3
MAAHSIFTTTSTTNSFLYPISSSSSSPNINSSFHGVSLNVKSKFGQSLTLYAVTTPKPLTVFAATKKAVAVLKGNSNVEGVV
TLSQDDDGPTTVNVRITGLAPGLHGFHLHEYGDTTNGCMSTGAHFNPNKLTHGAPGDEIRHAGDLGNIVANADGVAEVTLVDNQIPLTGPNSVVGRALVV
HELEDDLGKGGHELSLTTGNAGGRLACGVVGLTPI*
>SlSOD4
MAFLRSIVTAKTTAIAAAIPAAAFAVSSISSSSQFERPLKNLKFGSISSSNSILQLSFAKNLQKKSPPSALHMETHSSNHQT
SSDNGVVLPELLTEFMVDMSCQGCVSAVKSKLQTVEGVKNVDVDLDNQVVRILGSSPVKTMTEALEQTGRKARLIGQGVPDDFLISAAVAEFKGPDIFGV
VRLAQVNMELTRIEANFSGLSPGKHAWSINEFGDLTRGAASTGKLYSLPLGDLGTLDVDEKGEAFYSGPKEKLRVADLIGRAIAVYATEDKSDPGLTAAV
IARSAGVGENYKKLCTCDGTTIWEATSKI*
>SlSOD5
MAATASANSLTSAFLPPQGFNGSSKSLQWRTQKKQFGRKAGSATITAKFDLIPPPYPMDALEPHMSSRTFEFHWGKHHRAYV
DNLNKQIDGTELDGKTLEDIILVTYNNGAPLPAFNNAAQAWNHQFFWESMKPNGGGEPSGELLELINRDFGSYDTFVKEFKAAAATQFGSGWAWLAYKPE
DKKLALVKTPNAENPLVLGYTPLLTIDVWEHAYYLDFQNRRPDYISIFMEKLVSWEAVSIRLKAASA*
>SlSOD6
MAAATASATLFSPFLPSPGFHESCRSLNWRTHKKQIASKAGTVKVTAKFELNPPPYPMNALEPHMSRTTFEYHWGKHHRAYV
DNLNKQIVGTELDELTLEDIILVTYNQGNLLPPFNNAAQAWNHQFFWESMKPGGGGQPSGELLKLINRDFGSFEAFVKEFKAAAATQFGSGWAWLAYKAN
RLDVGNASNPHPSDEDKKLVIVKTPNAINPLVWDYSPLLTIDVWEHAYYLDFRNRRPDYISIFMEKLVSWEAVSSRLEAAQAQAAEREKEEERKKREEEE
EYQDGNEVREMYVETTDSEAD*
>SlSOD7
MSWCCCNRLSTSTSSDLWRQFNIPNVGLRQKKRSVSAYYGLKTPPYKLDALEPYMSQRMVEIHWGEHHRGYVESLNKQIENN
DIFYGCTMEQLIKLTYNNGNPLPEFSDAAQVWNHDFFWESMQPGGGDMPKLGFLHQIDKDFGSFTNFKDKFIEAALTLFGSGWIWLVLSREEKRLAIIKT
SNAVNPLVWNDIPLIGLDLWEHAYYLDYKNDKAKYVNVFMNHLVSWDAALGRMARAQAFVNLGEPKIPVA*
>SlSOD8
MANFGKHHRSYDDNLNKKIHGTELHGKTLQDLILVTYNNGSLLPAFNNDAQMKPNGGRESSGELLQLINRDFGSYDTFVKEF
KAAAATQFGSGWSWLAYKPEDKKLALVKTPNAENPLVLGYTDAYYLDFQNCPPDYISLFMEKLISWEAVSSRLKAATA*
>SlSOD9
MALRTLVSRRTLAAGLGFRQQLRGVQTFSLPDLPYDYGALEPAISGDIMQLHHQKHHQTYITNYNKALEQLHDAISKGDAPA
VAKLHSALKFNGGGHINHSIFWNNLAPVSEGGGEPPKGSLGWAIDTNFGSLEALVKKMNAEGAALQGSGWVWLGVDKELKRLVVETTANQDPLVSKGANL
VPLLGIDVWEHAYYLQYKNVRPDYLKNIWKVINWKYANDVYENECP*
>MtMSD
MAVRTLLSKKTLTTVLRNDPKPIGAAITQSRGLHVFTLPDLAYDYGALEPVISGEIMQIHHQKHHQTYITNYNKALEQLHDSVAK
ADSLTTVKLQNAIKFNGGGHINHSIFWKNLAPVREGGGEPPKEALGWAIDTNFGSLEALIQKVNAEGAALQGSGWVWLALDKELKRLVVETTANQDPLVT
KGTSLVPLLGIDVWEHAYYLQYKNVRPDYLKNIWKVINWKYASEVYENAF*
>MtFSD2
MASCYLNPIPTSSRLFSPDLSTKFKIPKLLHRKKRFGVLPRSSKVTAFYGLKTPPYEHDALEPYMSKQTIDVHWGEHHRNFIEGL
NKQLGKDDILYGYTLDELVKVTYNNGNPSPEFNNAAEVWNHDFFWESMQPGGGDIPILGLLQQIEKDFGSFTNFKEKFTEAALTLFGSGWVWLVLKREEK
QLAIVKTSNSICPIVWGDIPIINLDLWEHAYYLDYKNDRAKYVNVFLNHLVSWNAATERLTWGEAFVNLGEPKIPVA*
>MtFSD1
MKLLSPSATSTTHISSSFFLPNGFQNHGSSSATTFKFSKNQGRCIGNDEGTQITAKFELKPPPYPLNALEPIMSQNTFEYHWGKH
HRAYVDNLNKQIEGTDLDGKSLEETIIMSYNNGDILPAFNNAAQVWNHDFFWESMKPGGGGKPSGELLKLIERDFGSFEKFVEQFKLAASTQFGSGWAWL
AYKENRLDVGNAVNPLATEEDKKLVVLKSPNAVNPLVWNHHHPLLTIDVWEHAYYLDYQNRRPEYISVFLDKLVSWEAVSSRLEKAKASIAEREKEEERK
RREEEEKSRTGEDTPAPEIFADSDTD*
>MtCSD4
MVKAVAVLGNSNDVSGTISFTQEGNGPTTVTGNLSGLKPGLHGFHIHALGDTTNGCLSTGPHFNPNGKEHGAPEDETRHAGDLGN
VTVGDDGTASFTITDNQIPLTGPNSIIGRAVVVHADPDDLGKGGHELSKTTGNAGGRVACGIIGLQG*
>MtCSD3
MEGGKGTVKGVALIIGDNNVRGSLHFLQHPNGNYTHVTGKITGLSPGLHGFHIHALGDTTNGCNSTGPHFNPLKKDHGAPTDDER
HAGDLGNIVAGPDGVAEISIRDGKIPLSGVHSILGRAVVVHADPDDLGRGGHELSKTTGNAGARVACGIIGLQSSV*
>MtCSD2
MAFLRSIATTATAISTLAFSSLSSSFSHSHHSPNTDLSSNPKSNNSFRLVKTFATSPSPLLMDQNLSSQTQTDHDVLPELLTEYM
VDMKCEGCVNAVKNKLQTIHGIKNVEVDLSNQVVRILGSTPVKTMTEALEQTGKKARLIGQGVPEDFLISAAVSEFKGPEIFGVVRLAQVNMELARIEAN
FSGLSPGKHSWSINEFGDLTRGAASTGKVFNPLNEENTKEPLGDLGTLDVNEKGEAFFTGVKEKLRVSDLIGRAVVLYATEDKSEHGIAAAVVARSAAVG
ENYKKLCTCDGTTIWEASDADFVPSKF*
>MtCSD1 
MHLTMASHSLMSPSPLTSHSLLRSSFSGVSVKLSPQFSTLSRSTFKPLSVVAAAKKAVAVLKGNSTVEGVVTLTQENEGPTTVNV
RITGLTPGLHGFHLHEYGDTTNGCISTGPHFNPNQLTHGAPEDEIRHAGDLGNIIADANGVAEATIVDNQIPLTGPNSVVGRALVVHELEDDLGKGGHEL
SLSTGNAGGRLACGVVGLTPV*
